# Supplementary material for: KIFC1 Is Associated with Basal Type, Cisplatin Resistance, PD-L1 Expression and Poor Prognosis in Bladder Cancer
Source: J Clin Med. 2021 Oct 21;10(21):4837. doi: 10.3390/jcm10214837 (PMC8584707; doi:10.3390/jcm10214837)
Supplement: Supplementary file 1 [file jcm-10-04837-s001.zip]

Archive with 1 entries (1 files):
- jcm-1399035-supplementary.pdf
